# Supplementary material for: Seasonal Sheep Grazing Does Not Enhance Stable or Total Soil Carbon Stocks in a Long‐Term Calcareous Grassland Experiment
Source: Ecol Evol. 2025 Jun 30;15(7):e71582. doi: 10.1002/ece3.71582 (PMC12207319; doi:10.1002/ece3.71582)
Supplement: Supplementary file 2 — Appendix S2 [file ECE3-15-e71582-s001.xlsx]

## Sheet: Sheet1
Block	Sample	ID	Treatment	Type	Study	Row	Column	pH	Total %N	Total %C	C/N Ratio	Total Dry Mass (g)	POM Dry Mass (g)	MAOM Dry Mass (g)	POM Content (% mass)	MAOM Content (% mass)	POM %N	POM %C	MAOM %N	MAOM %C	POM C/N Ratio	MAOM C/N Ratio	BD	POM C Stock (gC/cm2)	POM C Stock (kgC/m2)	POM C Stock (tons/ha)	MAOM C Stock (gC/cm2)	MAOM C Stock (kgC/m2)	MAOM C Stock (tons/ha)	Total SOM C Stock	Total SOM C Stock (kgC/m2)	Total SOM C Stock (tons/ha)	Inorganic_C	Inorganic C stocks (kgC/m2)	Total Carbon stocks (kgC/m2)
GibsonB	1	LC1	Ungrazed	Ungrazed Control	Gibson	4	14	7.59	0.53	7.41	13.9811	2.38	0.65	1.73	0.273109	0.726891	0.14	7.31	0.83	9.1	52.2143	10.9639	0.88144	0.0879866	0.879866	8.79866	0.291523	2.91523	29.1523	0.37951	3.7951	37.951	1.23711	0.623788	4.41889
GibsonB	2	LC2	Ungrazed	Ungrazed Control	Gibson	5	15	7.55	0.54	7.88	14.5926	2.44	0.6	1.84	0.245902	0.754098	0.17	7.94	0.97	11.29	46.7059	11.6392	0.7946	0.0775712	0.775712	7.75712	0.338252	3.38252	33.8252	0.415823	4.15823	41.5823	1.25	0.415637	4.57387
GibsonB	3	LC3	Ungrazed	Ungrazed Control	Gibson	6	16	7.41	0.52	6.66	12.8077	2.51	0.65	1.86	0.258964	0.741036	0.16	5.64	0.81	8.91	35.25	11	0.84322	0.0615786	0.615786	6.15786	0.278373	2.78373	27.8373	0.339952	3.39952	33.9952	1.84615	0.263506	3.66303
GibsonB	4	LA1	Grazed	Autumn-grazed	Gibson	4	16	7.55	0.66	9.06	13.7273	2.22	0.5	1.72	0.225225	0.774775	0.13	6.56	0.84	9.51	50.4615	11.3214	0.84342	0.0623067	0.623067	6.23067	0.31072	3.1072	31.072	0.373027	3.73027	37.3027	1.29897	0.469533	4.1998
GibsonB	5	LA2	Grazed	Autumn-grazed	Gibson	5	14	7.78	0.65	9.46	14.5538	2.23	0.56	1.67	0.251121	0.748879	0.16	7.22	0.83	9.96	45.125	12	0.74856	0.0678605	0.678605	6.78605	0.279169	2.79169	27.9169	0.34703	3.4703	34.703	1.8125	0.552783	4.02308
GibsonB	6	LA3	Grazed	Autumn-grazed	Gibson	6	15	7.49	0.55	7.92	14.4	2.6	0.66	1.94	0.253846	0.746154	0.11	4.93	0.8	9.2	44.8182	11.5	0.81926	0.0512636	0.512636	5.12636	0.281195	2.81195	28.1195	0.332459	3.32459	33.2459	0.879581	0.40963	3.73422
GibsonB	7	LS1	Grazed	Spring-grazed	Gibson	4	15	7.77	0.45	9.77	21.7111	2.52	0.73	1.79	0.289683	0.710317	0.13	8.77	0.84	10.35	67.4615	12.3214	0.8669	0.110119	1.10119	11.0119	0.318663	3.18663	31.8663	0.428782	4.28782	42.8782	1.36788	0.853563	5.14138
GibsonB	8	LS2	Grazed	Spring-grazed	Gibson	5	16	7.57	0.64	9.03	14.1094	2.53	0.65	1.88	0.256917	0.743083	0.14	5.59	0.73	8.34	39.9286	11.4247	0.8119	0.0583012	0.583012	5.83012	0.25158	2.5158	25.158	0.309881	3.09881	30.9881	0.870466	0.429087	3.5279
GibsonB	9	LS3	Grazed	Spring-grazed	Gibson	6	14	7.67	0.57	8.51	14.9298	2.48	0.65	1.83	0.262097	0.737903	0.16	6.72	0.76	9.27	42	12.1974	0.87298	0.0768786	0.768786	7.68786	0.298575	2.98575	29.8575	0.375454	3.75454	37.5454	1.84615	0.518332	4.27287
GibsonA	10	UC1	Ungrazed	Ungrazed Control	Gibson	1	13	7.59	0.65	9.23	14.2	2.53	0.49	2.04	0.193676	0.806324	0.2	9.02	0.79	9.31	45.1	11.7848	0.7366	0.0643404	0.643404	6.43404	0.276478	2.76478	27.6478	0.340819	3.40819	34.0819	1.41538	0.455629	3.86382
GibsonA	11	UC2	Ungrazed	Ungrazed Control	Gibson	2	12	7.55	0.69	10	14.4928	2.55	0.55	2	0.215686	0.784314	0.2	9.02	0.84	9.84	45.1	11.7143	0.72706	0.0707244	0.707244	7.07244	0.28056	2.8056	28.056	0.351284	3.51284	35.1284	1.04615	0.454412	3.96725
GibsonA	12	UC3	Ungrazed	Ungrazed Control	Gibson	3	11	7.72	0.64	10.44	16.3125	2.48	0.61	1.87	0.245968	0.754032	0.18	11.25	0.88	10.65	62.5	12.1023	0.70536	0.0975914	0.975914	9.75914	0.283218	2.83218	28.3218	0.380809	3.80809	38.0809	0.625	0.651102	4.45919
GibsonA	13	UA1	Grazed	Autumn-grazed	Gibson	1	12	7.61	0.6	9.51	15.85	2.49	0.51	1.98	0.204819	0.795181	0.27	10.65	0.81	9.75	39.4444	12.037	0.7045	0.0768372	0.768372	7.68372	0.2731	2.731	27.31	0.349937	3.49937	34.9937	1.1134	0.457562	3.95693
GibsonA	14	UA2	Grazed	Autumn-grazed	Gibson	2	11	7.56	0.73	11.54	15.8082	2.48	0.56	1.92	0.225806	0.774194	0.16	10.64	0.93	11.54	66.5	12.4086	0.63334	0.0760825	0.760825	7.60825	0.282919	2.82919	28.2919	0.359002	3.59002	35.9002	1.47692	0.573964	4.16398
GibsonA	15	UA3	Grazed	Autumn-grazed	Gibson	3	13	7.58	0.69	9.5	13.7681	2.45	0.56	1.89	0.228571	0.771429	0.19	7.85	0.87	10.05	41.3158	11.5517	0.7785	0.0698426	0.698426	6.98426	0.30178	3.0178	30.178	0.371623	3.71623	37.1623	1	0.342377	4.0586
GibsonA	16	US1	Grazed	Spring-grazed	Gibson	1	11	7.74	0.68	10.55	15.5147	2.61	0.58	2.03	0.222222	0.777778	0.2	9.15	0.78	10.08	45.75	12.9231	0.66948	0.0680638	0.680638	6.80638	0.262436	2.62436	26.2436	0.3305	3.305	33.05	1.96923	0.457883	3.76288
GibsonA	17	US2	Grazed	Spring-grazed	Gibson	2	13	7.68	0.67	9.17	13.6866	2.49	0.53	1.96	0.212851	0.787149	0.16	7.47	0.82	9.69	46.6875	11.8171	0.74528	0.0592498	0.592498	5.92498	0.28423	2.8423	28.423	0.34348	3.4348	34.348	1.05699	0.324371	3.75917
GibsonA	18	US3	Grazed	Spring-grazed	Gibson	3	12	7.79	0.59	10.72	18.1695	2.46	0.57	1.89	0.228916	0.771084	0.15	10.18	0.79	10.7	67.8667	13.5443	0.87158	0.101555	1.01555	10.1555	0.359553	3.59553	35.9553	0.461108	4.61108	46.1108	1.1875	0.804535	5.41561
Raindrop_A	19	A_PC	Ungrazed	Raindrop Ungrazed	Raindrop			7.57	0.89	10.26	11.5281	2.49	0.34	2.15	0.136546	0.863454	0.33	9.27	0.9	9.09	28.0909	10.1	1.0091	0.0638651	0.638651	6.38651	0.396011	3.96011	39.6011	0.459876	4.59876	45.9876	0.565445	0.285295	4.88406
Raindrop_A	20	A_Amb	Ungrazed	Raindrop Ungrazed	Raindrop			7.52	0.84	9.76	11.619	2.55	0.34	2.21	0.133333	0.866667	0.35	10.33	0.97	10.04	29.5143	10.3505	1.0988	0.0756707	0.756707	7.56707	0.478051	4.78051	47.8051	0.553722	5.53722	55.3722	0.375	0.206025	5.74324
Raindrop_B	21	B_PC	Ungrazed	Raindrop Ungrazed	Raindrop			7.5	0.9	10.87	12.0778	2.51	0.35	2.16	0.139442	0.860558	0.6	12.65	1.02	10.73	21.0833	10.5196	1.0358	0.0913547	0.913547	9.13547	0.478218	4.78218	47.8218	0.569572	5.69572	56.9572	0.375	0.194213	5.88994
Raindrop_B	22	B_Amb	Ungrazed	Raindrop Ungrazed	Raindrop			7.59	0.93	11.69	12.5699	2.56	0.44	2.12	0.171875	0.828125	0.35	11.43	0.98	10.3	32.6571	10.5102	0.9664	0.0949262	0.949261	9.49262	0.412154	4.12155	41.2154	0.507081	5.07081	50.7081	0.439791	0.212507	5.28331
Raindrop_C	23	C_PC	Ungrazed	Raindrop Ungrazed	Raindrop			7.67	0.86	11.7	13.6047	2.58	0.51	2.07	0.197674	0.802326	0.48	14.85	0.87	10.29	30.9375	11.8276	0.88155	0.129388	1.29388	12.9388	0.363901	3.63901	36.3901	0.493289	4.93289	49.3289	0.75	0.330581	5.26347
Raindrop_C	24	C_Amb	Ungrazed	Raindrop Ungrazed	Raindrop			7.77	0.92	12.4	13.4783	2.55	0.5	2.05	0.196078	0.803922	0.44	12.7	0.98	11.43	28.8636	11.6633	0.82265	0.102428	1.02428	10.2428	0.377959	3.77959	37.7959	0.480387	4.80387	48.0387	0.757895	0.311741	5.11561
Raindrop_D	25	D_PC	Ungrazed	Raindrop Ungrazed	Raindrop			7.73	0.62	9.47	15.2742	2.63	0.52	2.11	0.197719	0.802281	0.16	10.3	0.82	9.53	64.375	11.622	0.9407	0.0957869	0.957869	9.57869	0.359617	3.59617	35.9617	0.455404	4.55404	45.5404	1.3057	0.614136	5.16818
Raindrop_D	26	D_Amb	Ungrazed	Raindrop Ungrazed	Raindrop			7.6	0.81	11.74	14.4938	2.49	0.47	2.02	0.188755	0.811245	0.37	14.68	0.93	11.16	39.6757	12	0.9803	0.135817	1.35817	13.5817	0.443757	4.43757	44.3757	0.579574	5.79574	57.9574	1.24352	0.609513	6.40525
Raindrop_E	27	E_PC	Ungrazed	Raindrop Ungrazed	Raindrop			7.48	0.71	11.54	16.2535	2.62	0.51	2.11	0.194656	0.805344	0.43	15.12	0.79	10.51	35.1628	13.3038	0.9027	0.132842	1.32842	13.2842	0.38203	3.8203	38.203	0.514871	5.14871	51.4871	1.36788	0.617391	5.76611
Raindrop_E	28	E_Amb	Ungrazed	Raindrop Ungrazed	Raindrop			7.49	0.78	10.98	14.0769	2.53	0.39	2.14	0.15415	0.84585	0.22	10.47	0.89	9.9	47.5909	11.1236	1.1363	0.0916967	0.916967	9.16967	0.475764	4.75764	47.5764	0.567461	5.67461	56.7461	1.125	0.639169	6.31377
